# Supplementary material for: The Maize (Zea mays L.) AUXIN/INDOLE-3-ACETIC ACID Gene Family: Phylogeny, Synteny, and Unique Root-Type and Tissue-Specific Expression Patterns during Development
Source: PLoS One. 2013 Nov 1;8(11):e78859. doi: 10.1371/journal.pone.0078859 (PMC3815225; doi:10.1371/journal.pone.0078859)
Supplement: Table S1 — Oligonucleotide primers used in the present study. (XLSX) [file pone.0078859.s006.xlsx]

## Sheet: Tabelle1
Table S1. Oligonucleotide primers used in the present study
Name	Genbank Accession	Sequence 5´-3´
ZmIAA1-F	GRMZM2G079957_T2	CCTCCTCGTCTGCCATCA
ZmIAA1-R		AACAAAAGAACAAAGCGACCAC
ZmIAA2-F	GRMZM2G159285_T1	CAGTGTGCTGCGGTTTTTC
ZmIAA2-R		AATAATAGTCTCATTGATGCCCTTT
ZmIAA3-F	GRMZM5G809195_T1	GGTCCGTCCAACTCATGC
ZmIAA3-R		GGGCTGGCCGTAGAACAC
ZmIAA4-F	GRMZM2G104176_T1	CTGCTTGTAAAAAGTCCCGAGT
ZmIAA4-R		TATGCCCCAAAACAGAGACC
ZmIAA5-F	GRMZM2G004696_T1	CACTGGCGTCTTGAAGGAAA
ZmIAA5-R		TCGGTGCTGTCTGGTCTTATTC
ZmIAA6-F	GRMZM2G074742_T1	GCTCTTGCTGGACGGGTA
ZmIAA6-R		GGTTCTCGCAATCCTCAGC
ZmIAA7-F	GRMZM2G138268_T1	TGGTGTGTCAGTGGAACAAATAA
ZmIAA7-R		CAACGTCTATGCAACCCAAC
ZmIAA8-F	GRMZM2G167794_T1	GCGAGGCGAAAGATGAAG
ZmIAA8-R		CAATTACAGAAGCAACGACCAG
ZmIAA9-F	GRMZM2G057067_T1	GAAGAGGACCACCAGATTGC
ZmIAA9-R		TGTCGCACAGAACGGGTA
ZmIAA10-F	GRMZM2G037368_T1	GGGAGACTATGTTGAAGGCTGA
ZmIAA10-R		CACAAGAACAGCAACCTACGATT
ZmIAA11-F	GRMZM2G059544_T2	CGTTGCTGGCTGCCTTAT
ZmIAA11-R		TGGACTAGAGATGCCGACTACA
ZmIAA12-F	GRMZM2G142768_T1	TATCGCTGGCATAGTTGTGAG
ZmIAA12-R		TCAACGAGGGCACCACAG
ZmIAA13-F	GRMZM2G152796_T1	CCGAAGCAAGATAACCAAGC
ZmIAA13-R		GCTAGCTGGCCGTAGAACAC
ZmIAA14-F	GRMZM2G077356_T1	AGATGTTGCCCATTGTATCAGAA
ZmIAA14-R		GGAGACACGGTAGGGGACA
ZmIAA15-F	GRMZM2G128421_T1	GGCTTTGGTTCTGTAAGACGAC
ZmIAA15-R		TCAACGACGGTGAAGATAACTGT
ZmIAA16-F	GRMZM2G121309_T1	ATCTTTCTTCGTGGTTTCTTCCT
ZmIAA16-R		AACATAGAGCTGGTTCGTCTGA
ZmIAA17-F	GRMZM2G030465_T1	ATCAAGGCAATAGTTTGGTGGT
ZmIAA17-R		CACATCGGCAAATCTCCAA
ZmIAA18-F	GRMZM2G000158_T4	ACTCCTGGGCGTCATCTG
ZmIAA18-R		CAAAGACGAACCAAATGTGATG
ZmIAA19-F	GRMZM2G079200_T1	CAGAGTGTGTGCTGGAAGAGG
ZmIAA19-R		ACCAAAGCCAAGTATGAAAGAAC
ZmIAA20-F	GRMZM5G864847_T1	GCGTACCCTGGAGTCTCAAC
ZmIAA20-R		CACCACTCATCTCCTCTAGATTCC
ZmIAA21-F	GRMZM2G147243_T2	CCCGCTATTTGATTGTTGCT
ZmIAA21-R		TGTCGAGATGAATGGACCAG
ZmIAA23-F	GRMZM2G074427_T2	TCGCTCTGTTTCAGATGTGG
ZmIAA23-R		GGTCTGCTGTCCGATTCCTA
ZmIAA25-F	GRMZM2G115357_T2	TAATTTCACCCCCTTTGCAG
ZmIAA25-R		CGTCAAGTACGATCCGTGTG
ZmIAA27-F	GRMZM2G130953_T2	ACTGGCTTTTAGTGGCTTGG
ZmIAA27-R		AGCCGCCATGTGTATATCAA
ZmIAA28-F	GRMZM2G035465_T3	TGGACAAAACACGCTATTCG
ZmIAA28-R		CAGTAAAGCCCGATTCCAAG
ZmIAA29-F	GRMZM2G163848_T5	ACCCACGCAAGAAATCTGAG
ZmIAA29-R		GCAAGCATACACAGGAAGCA
ZmIAA30-F	GRMZM2G001799_T1	ATCGGCAAGGAATGTATCGT
ZmIAA30-R		GCAAAGCAAAACGAATAGGC
ZmIAA32-F	GRMZM2G366373_T2	ATCGTCATGGCCTTATTAATTGTT
ZmIAA32-R		GACACACATGGAGAGTGAACTGA
ZmIAA33-F	GRMZM2G359924_T1	CTGGACCTGGAGCCTGAAC
ZmIAA33-R		TACGACACCCCTCATCACC
ZmIAA34-F	GRMZM2G031615_T2	AAGCAAGTGTGGTCGCAAG
ZmIAA34-R		ACTTGTTGAGACCAATGTGAGC
myosin -F	486090G09.x1	AGAAGGCCGTACAGGATCTTACC
myosin -R		CAAGGAGAGACTCTGTGAGCTTCA
actin AY104722 left 210	AY104722	ATGTGACAATGGCACTGGAA
actin AY104722 right 925		GACCTGACCATCAGGCATCT
