# Supplementary material for: The Maize (Zea mays L.) AUXIN/INDOLE-3-ACETIC ACID Gene Family: Phylogeny, Synteny, and Unique Root-Type and Tissue-Specific Expression Patterns during Development
Source: PLoS One. 2013 Nov 1;8(11):e78859. doi: 10.1371/journal.pone.0078859 (PMC3815225; doi:10.1371/journal.pone.0078859)
Supplement: Table S2 — Promoter analyses of 3 kb upstream of the ATG start codon of maize Aux/IAA genes. (XLSX) [file pone.0078859.s007.xlsx]

## Sheet: Tabelle1
Table S2. Promoter analyses of 3kb upstream of the ATG start codon of maize Aux/IAA genes
Gene	Canonical AuxRE		AuxRE core
	TGTCTC	GACACA	TGTC	GACA
ZmIAA1	1	1	16	7
ZmIAA2	1		11	15
ZmIAA3	2		11	7
ZmIAA4	1	1	8	10
ZmIAA5			6	8
ZmIAA6	1	3	14	9
ZmIAA7	2		10	9
ZmIAA8			10	14
ZmIAA9			10	11
ZmIAA10	1	2	6	3
ZmIAA11	1		12	17
ZmIAA12	1	1	9	13
ZmIAA13	2	2	7	13
ZmIAA14		1	11	15
ZmIAA15	1	1	5	7
ZmIAA16	1	3	11	9
ZmIAA17	2	1	13	17
ZmIAA18			7	15
ZmIAA19	1	1	13
ZmIAA20		2	6	11
ZmIAA21			18	16
ZmIAA22		1	11	5
ZmIAA23			7	7
ZmIAA24		1	7	10
ZmIAA25	1		15	7
ZmIAA26		1	11	11
ZmIAA27		6	9	9
ZmIAA28	1		12	8
ZmIAA29	1	2	7	14
ZmIAA30		1	19	19
ZmIAA31		1	9	9
ZmIAA32	1		12	14
ZmIAA33	1	1	10	9
ZmIAA34		1	7	7
